# Supplementary material for: Prolonged Water-Only Fasting Followed by a Whole-Plant-Food Diet Is a Potential Long-Term Management Strategy for Hypertension and Obesity
Source: Nutrients. 2024 Nov 20;16(22):3959. doi: 10.3390/nu16223959 (PMC11597177; doi:10.3390/nu16223959)
Supplement: Supplementary file 1 [file nutrients-16-03959-s001.zip]

Archive with 1 entries (1 files):
- nutrients-3298859-supplementary.pdf
